# Supplementary material for: Wireless Flexible System for Highly Sensitive Ammonia Detection Based on Polyaniline/Carbon Nanotubes
Source: Biosensors (Basel). 2024 Apr 13;14(4):191. doi: 10.3390/bios14040191 (PMC11048023; doi:10.3390/bios14040191)
Supplement: Supplementary file 1 [file biosensors-14-00191-s001.zip]

Archive with 1 entries (1 files):
- biosensors-2932220-supplementary.pdf
